# Supplementary material for: Genome-Wide Identification of the Bcl-2 Associated Athanogene (BAG) Gene Family in Solanum lycopersicum and the Functional Role of SlBAG9 in Response to Osmotic Stress
Source: Antioxidants (Basel). 2022 Mar 21;11(3):598. doi: 10.3390/antiox11030598 (PMC8945447; doi:10.3390/antiox11030598)
Supplement: Supplementary file 1 [file antioxidants-11-00598-s001.zip]

Archive with 3 entries (3 files):
- antioxidants-1620137-SM figure S1.pdf
- antioxidants-1620137-SM figure S2.pdf
- Supplementary tables .xlsx
